# Supplementary material for: Anti-malarial contact dependent blocking of transmission of Plasmodium vivax by Anopheles darlingi mosquito vector
Source: PLoS Pathog. 2026 Jul 2;22(7):e1013531. doi: 10.1371/journal.ppat.1013531 (PMC13327285; doi:10.1371/journal.ppat.1013531)
Supplement: S1 Table — A) Transmission-reducing activity (TRA, %) and transmission blocking activity (TBA, %) for each DMFA. B) Individual DMFA results. C) Summary of DMFA data. (XLSX) [file ppat.1013531.s001.xlsx]

## Sheet: Supp Table S1A
S1A_% transmission reducing activity (TRA) and % transmission blocking activity, (TBA) of each Direct Membrane Feeding Assay (DMFA)
											Experiment 1				Experiment 2				Experiment 3				Experiment 4				Experiment 5				Experiment 6				Experiment 7				Experiment 8				Experiment 9				Experiment 1
Transmission reducing activity (TRA)		ATQ - 60m	CQ-60m	TQ-60m	MQ-60m	PQ-60m	NCG-60m				ATQ - 60m				ATQ - 60m				ATQ-60m				ATQ-60m				ATQ-60m				ATQ-60m				ATQ-60m				ATQ-60m				ATQ-60m				CQ-60m
Biologicals replicates											ID 9799				10372				10384				10900				10361				11052				3480				11791				11792				FAC 11139
Exp1		100	-3.88022	21.6924	27.9422	-19.9867	30.6106			N of mosquitoes	Control	ATQ-60m		N of mosquitoes	Control	ATQ-60m		N of mosquitoes	Control	ATQ-60m		N of mosquitoes	Control	ATQ-60m		N of mosquitoes	Control	ATQ-60m		N of mosquitoes	Control	ATQ-60m		N of mosquitoes	Control	ATQ-60m		N of mosquitoes	Control	ATQ-60m		N of mosquitoes	Controle	ATQ-60m		N of mosquitoes	Control	CQ-60m
Exp2		100	14.9488	-85.95	21.0898	-63.4383	72.5137			M1	14	0		M1	5	0		M1	77	0		M1	240	0		M1	2	0		M1	3	0		M1	0	0		M1	7	0		M1	1	0		M1	204	223
Exp3		100	4.42739	-13.5247	64.6753	-8	-15.0107			M2	25	0		M2	3	0		M2	3	0		M2	151	1		M2	3	0		M2	1	0		M2	30	0		M2	0	0		M2	0	0		M2	150	0
Exp4		92.9781								M3	5	0		M3	4	0		M3	20	0		M3	201	53		M3	6	0		M3	0	0		M3	71	0		M3	0	0		M3	0	0		M3	39	242
Exp5		100								M4	8	0		M4	4	0		M4	84	0		M4	235	1		M4	1	0		M4	0	0		M4	31	0		M4	0	0		M4	30	0		M4	201	269
Exp6		100								M5		0		M5	1	0		M5	16	0		M5	136	0		M5	4	0		M5	0	0		M5	19	0		M5	0	0		M5	1	0		M5	264	88
Exp7		100								M6				M6	4	0		M6	24	0		M6	32	1		M6	2	0		M6	4	0		M6	21	0		M6	0	0		M6	0	0		M6	232	232
Exp8		100								M7				M7	1	0		M7	3			M7	107	0		M7	3	0		M7	0	0		M7	13	0		M7	0	0		M7	11	0		M7	301	141
Exp9		100								M8				M8	2	0		M8	27			M8	273	0		M8	7	0		M8	0	0		M8	9	0		M8	0	0		M8	34	0		M8	116	291
Mean		100	5.16531	-25.9275	37.9024	-30.475	29.3712			M9				M9	3	0		M9	35			M9	274	0		M9	6	0		M9	0	0		M9	21	0		M9	1	0		M9	0	0		M9	8	332
										M10				M10	2	0		M10	0			M10	0	0		M10	3	0		M10	0	0		M10	31	0		M10	0	0		M10	1	0		M10	203	306
										M11				M11	3	0		M11	62			M11	123	90		M11	3	0		M11	0	0		M11	9	0		M11	0	0		M11	129	0		M11	382	182
										M12				M12	5	0		M12	21			M12	162	0		M12	0	0		M12	0	0		M12	13	0		M12	0	0		M12	13	0		M12	406	95
Transmission blocking activity (TBA)		ATQ - 60m	CQ-60m	TQ-60m	MQ-60m	PQ-60m	NCG-60m			M13				M13	6	0		M13	1			M13	24	10		M13	4	0		M13	0	0		M13	4	0		M13	0	0		M13	5	0		M13	88	119
Biologicals replicates										M14				M14		0		M14				M14	135	0		M14	0	0		M14	3	0		M14	14	0		M14	0	0		M14	6	0		M14	562	187
Exp1		100	3.7037	8.33333	5.88235	5.55556	-127.174			M15				M15		0		M15				M15	129	2		M15	1	0		M15	0	0		M15	24			M15	0	0		M15	0	0		M15	109	92
Exp2		100	-12.5	-6.66667	-0.160256	-1.25	12.4242			M16				M16		0		M16				M16	1	1		M16	2	0		M16	1	0		M16	2			M16		0		M16	2	0		M16	102	132
Exp3		100	-5.26316	0	0	-6.875	7.14286			M17				M17		0		M17				M17	209	1		M17		0		M17	4	0		M17	1			M17		0		M17				M17	284	209
Exp4		42.1053								M18								M18				M18	103	0		M18		0		M18	0	0		M18	9			M18		0		M18				M18	317	114
Exp5		100								M19								M19				M19	158	0						M19		0		M19				M19		0		M19				M19	244	334
Exp6		100								M20								M20				M20	207	0						M20		0		M20				M20				M20				M20	73	258
Exp7		100																				M21	69	11																						M21	254	189
Exp8		100																				M22	127	3																						M22	300	282
Exp9		100																				M23	116	48																						M23	7	306
Mean		100	-4.68648	0.555556	1.90737	-0.856481	-35.8689															M24	87																							M24	22	155
																																														M25		283
																																														M26		226
																																														M27		402
											Control	ATQ-60m			Control	ATQ-60m			Control	ATQ-60m			Control	ATQ-60m			Control	ATQ-60m			Controle	ATQ-60m			Controle	ATQ-60m			Controle	ATQ-60m			Controle	ATQ-60m			Controle	CQ-60m
										Mean	13	0		Mean	3.30769	0		Mean	28.6923	0		Mean	137.458	9.65217		Mean	2.9375	0		Mean	0.888889	0		Mean	17.8889	0		Mean	0.533333	0		Mean	14.5625	0		Mean	202.833	210.704
										%Inibition (TRA)		100		%Inibition (TRA)		100		%Inibition (TRA)		100		%Inibition (TRA)		92.9781		%Inibition (TRA)		100		%Inibition (TRA)		100		%Inibition (TRA)		100		%Inibition (TRA)		100		%Inibition (TRA)		100		%Inibition (TRA)		-3.88022
										Prevalence	100	0		Prevalence	100	0		Prevalence	92.3077	0		Prevalence	95	55		Prevalence	87.5	0		Prevalence	33.3333	0		Prevalence	94.4444	0		Prevalence	13.3333	0		Prevalence	68.75	0		Prevalence	100	96.2963
										% prev inibition (TBA)		100		% prev inibition (TBA)		100		% prev inibition (TBA)		100		% prev inibition (TBA)		42.1053		% prev inibition (TBA)		100		% prev inibition (TBA)		100		% prev inibition (TBA)		100		% prev inibition (TBA)		100		% prev inibition (TBA)		100		% prev inibition (TBA)		3.7037
Transmission reducing activity (TRA)		ATQ - 6m	ATQ - 6m__spz					ZM-447439			Experiment 1				Experiment 2				Experiment 3				Experiment 4				Experiment 5				Experiment 6				Experiment 7				Experiment 8				Experiment 9				Experiment 10
Biologicals replicates											ATQ - 6m				ATQ - 6m				ATQ - 6m				ATQ - 6m				ATQ - 6m				ATQ - 6m				ATQ - 6m				ATQ - 6m				ATQ - 6m				ATQ - 6m
Exp1		100									10680				10405				10685				10900				10361				11052				9883				11268				11269				11270
Exp2		97.2995								N of mosquitoes	Control	ATQ - 6m		N of mosquitoes	Control	ATQ - 6m		N of mosquitoes	Control	ATQ - 6m		N of mosquitoes	Control	ATQ - 6m		N of mosquitoes	Control	ATQ - 6m		N of mosquitoes	Control	ATQ - 6m		N of mosquitoes	Control	ATQ - 6m		N of mosquitoes	Control	ATQ - 6m		N of mosquitoes	Control	ATQ - 6m		N of mosquitoes	Control	ATQ - 6m
Exp3		95.679								M1	0	0		M1	21	0		M1	13	1		M1	169	48		M1	0	0		M1	0	0		M1	24	0		M1	0	0		M1	344	0		M1	47	0
Exp4		38.873								M2	0	0		M2	29	0		M2	1	0		M2	66	80		M2	0	0		M2	11	0		M2	18	3		M2	0	0		M2	285	0		M2	40	0
Exp5		100								M3	5	0		M3	38	0		M3	20	0		M3	91	106		M3	0	0		M3	7	0		M3	35	0		M3	0	0		M3	357	0		M3	47	0
Exp6		95.7875								M4	0	0		M4	0	0		M4	12	1		M4	174	7		M4	0	0		M4	0	2		M4	2	3		M4	0	0		M4	341	0		M4	73	0
Exp7		97.4007								M5	0	0		M5	59	1		M5	6	0		M5	26	53		M5	1	0		M5	35	0		M5	9	0		M5	0	0		M5	208	0		M5	41	0
Exp8		0								M6	2	0		M6	57	0		M6	0	0		M6	0	68		M6		0		M6	0	1		M6	21	0		M6	0	0		M6	231	2		M6	52	0
Exp9		98.3021								M7	6	0		M7	72	0		M7	18	0		M7	92	78		M7		0		M7	2	0		M7	2	0		M7	0	0		M7	321	0		M7	59	0
Exp10		100								M8	0	0		M8	95	0		M8	1	0		M8	18	39		M8		0		M8	2	0		M8	2	1		M8	0	0		M8	213	5		M8	0	0
Exp11		100								M9	0	0		M9	19	12		M9	9	1		M9	111	2		M9		0		M9	0	0		M9	10	0		M9	0	0		M9	126	0		M9	54	0
Exp12		0								M10	0	0		M10	29	0		M10	14	0		M10	1	20		M10		0		M10	10	0		M10	1	1		M10	0	0		M10	567	34		M10	37	0
Exp13		97.2928								M11	1	0		M11	51	0		M11	7	2		M11	115	21		M11		0		M11	0	0		M11	0	0		M11	0	0		M11	259	0		M11	72	0
Exp14		96.4583								M12	19	0		M12		2		M12	14	0		M12	74	4		M12		0		M12	0	0		M12	1	0		M12	0	0		M12	171	0		M12	38	0
Exp15_spz		99.9131	99.6727							M13	1	0		M13		0		M13	11	1		M13	36	10		M13		0		M13	10	1		M13	29	0		M13	0	0		M13	178	3		M13	73	0
Exp16_spz		99.7886	98.2222							M14	0			M14				M14	10	1		M14	33	42		M14		0		M14	2	0		M14	73	1		M14	0	0		M14	291	0		M14	17	0
Media		97.49	98.9475							M15	0			M15				M15	26	0		M15	40	5		M15		0		M15	0	0		M15	48	0		M15	0	0		M15	271	0		M15	34	0
										M16	2			M16				M16				M16	1	0		M16		0		M16	4	0		M16	2	0		M16	0	0		M16	364	14		M16	21	0
										M17	2			M17				M17				M17		3		M17		0		M17	6	0		M17		0		M17	0	0		M17	255	4		M17	10	0
														M18				M18				M18		7		M18		0		M18	0	0		M18		0		M18	0	0		M18	286	2		M18	61	0
Transmission blocking activity (TBA)		ATQ - 6m						ZM-447439						M19				M19				M19		101		M19		0		M19	5	0		M19		0		M19		0		M19	345	0		M19	49	0
Biologicals replicates														M20				M20				M20		106		M20		0		M20	0	0		M20		0		M20		0		M20	341	0		M20	75
Exp1		100																				M21		0						M21	0	0										M21	233	25		M21	38
Exp2		74.6154																												M22	4											M22	210	18		M22	61
Exp3		57.1429																												M23	6											M23		3		M23	70
Exp4		3.49206																																												M24	50
Exp5		100																																												M25	87
Exp6		74.7253																																												M26	29
Exp7		73.3333																																												M27	46
Exp8		0																																												M28	66
Exp9		60.8696																				E21		0																						M29	89
Exp10		100									Control	ATQ - 6m			Control	ATQ - 6m			Control	ATQ - 6m			Control	ATQ - 6m			Control	ATQ - 6m			Control	ATQ - 6m			Control	ATQ - 6m			Control	ATQ - 6m			Control	ATQ - 6m			Control	ATQ - 6m
Exp11		100
Exp12		0								Mean	2.23529	0		Mean	42.7273	1.15385		Mean	10.8	0.466667		Mean	65.4375	40		Mean	0.2	0		Mean	4.52174	0.190476		Mean	17.3125	0.45		Mean	0	0		Mean	281.682	4.78261		Mean	49.5172	0
Exp13		85.1852
Exp14		66.6667								%Inibition (TRA)		100		%Inibition (TRA)		97.2995		%Inibition (TRA)		95.679		%Inibition (TRA)		38.873		%Inibition (TRA)		100		%Inibition (TRA)		95.7875		%Inibition (TRA)		97.4007		%Inibition (TRA)		0		%Inibition (TRA)		98.3021		%Inibition (TRA)		100
Exp15_spz		89.4737
Exp16_spz		94.7368								Prevalence	47.0588	0		Prevalence	90.9091	23.0769		Prevalence	93.3333	40		Prevalence	93.75	90.4762		Prevalence	20	0		Prevalence	56.5217	14.2857		Prevalence	93.75	25		Prevalence	0	0		Prevalence	100	39.1304		Prevalence	96.5517	0
Mean		73.9733
										% prev inibition (TBA)		100		% prev inibition (TBA)		74.6154		% prev inibition (TBA)		57.1429		% prev inibition (TBA)		3.49206		% prev inibition (TBA)		100		% prev inibition (TBA)		74.7253		% prev inibition (TBA)		73.3333		% prev inibition (TBA)		0		% prev inibition (TBA)		60.8696		% prev inibition (TBA)		100
Transmission reducing activity (TRA)		ATQ_6m-24hai						ZM-447439			Experiment 1				Experiment 2				Experiment 3
Biologicals replicates								5μM			ATQ_6m-24hai				ATQ_6m-24hai				ATQ_6m-24hai
Expt 1		96.0573						0			11689				11691				10064
Expt 2		99.2885						0		N of mosquitoes	Control	ATQ_6m-24hai		N of mosquitoes	Controle	ATQ_6m-24hai		N of mosquitoes	Control	ATQ_6m-24hai
Expt 3		100						0		M1	257	21		M1	44	0		M1	36	0
										M2	199	0		M2	57	0		M2	33	0
										M3	215	0		M3	54	0		M3	12	0
Mean		42.1923						0		M4	43	2		M4	22	0		M4	3	0
								0		M5	246	0		M5	59	0		M5	2	0
								0		M6	319	4		M6	30	0		M6	28	0
								0		M7	101	0		M7	68	0		M7	13	0
Transmission blocking activity (TBA)		ATQ_6m-24hai						ZM-447439		M8	168	1		M8	113	0		M8	28	0
Biologicals replicates								5μM		M9	203	13		M9	35	5		M9	23	0
Expt 1		58.3333								M10	188	0		M10	76	0		M10	1	0
Expt 2		84.2105								M11	272	0		M11	108	1		M11	55	0
Expt 3		100								M12	111	0		M12	53	2		M12	37	0
										M13	81	54		M13	84	0		M13	3	0
Mean		80.848								M14	156	33		M14	65	0		M14	25
										M15	175	7		M15	59	0		M15	3
										M16	81	0		M16	37	0		M16	5
										M17	68	0		M17	42	0		M17	32
										M18	238	0		M18		0		M18	23
										M19	173	34		M19		0		M19	12
										M20	180	3
								0		M21	243	0
								0		M22	147	0
								0		M23	260	0
										M24	307	0
										M25	178
								0		M26	117
								0			Control	ATQ_6m-24hai			Control	ATQ_6m-24hai			Control	ATQ_6m-24hai
								0
								0		Mean	181.769	7.16667		Mean	59.1765	0.421053		Mean	19.6842	0
										%Inibition (TRA)		96.0573		%Inibition (TRA)		99.2885		%Inibition (TRA)		100
										Prevalence	100	41.6667		Prevalence	100	15.7895		Prevalence	100	0
										% prev inibition (TBA)		58.3333		% prev inibition (TBA)		84.2105		% prev inibition (TBA)		100
Transmission reducing activity (TRA)		ATQ_6m-12hdi									Experiment 1				Experiment 2				Experiment 3				Experiment 4
											ATQ_6m-12hdi				ATQ_6m-12hdi				ATQ_6m-12hdi				ATQ_6m-12hdi
Expt 1		100									11309				11688				10517				11743
Expt 2		0								N of mosquitoes	Control	ATQ_6m-12hdi		N of mosquitoes	Control	ATQ_6m-12hdi		N of mosquitoes	Control	ATQ_6m-12hdi		N of mosquitoes	Control	ATQ_6m-12hdi
Expt 3		87.3965								M1	42	0		M1	0	0		M1	211	166		M1	117	2
Expt 4		68.1662								M2	56	0		M2	0	0		M2	103	2		M2	111	22
										M3	42	0		M3	0	0		M3	315	24		M3	102	45
Mean		85.1876								M4	49	0		M4	0	0		M4	0	3		M4	9	0
										M5	7	0		M5	0	0		M5	154	0		M5	110	2
										M6	60	0		M6	0	0		M6	297	1		M6	67	2
										M7	72	0		M7	0	0		M7	180	7		M7	173	37
Transmission blocking activity (TBA)		ATQ_6m-12hdi								M8	54	0		M8	0	0		M8	382	90		M8	2	27
										M9	66	0		M9	0	0		M9	254	162		M9	133	31
Expt 1		100								M10	32	0		M10	0	0		M10	395	0		M10	108	59
Expt 2		0								M11	4	0		M11	0	0		M11	149	0		M11	156	0
Expt 3		29.1317								M12	75	0		M12	0	0		M12	286	0		M12	118	56
Expt 4		5								M13	31	0		M13	0	0		M13	418	0		M13	67	86
										M14	49	0		M14	0	0		M14	228	68		M14	163	88
Mean		44.7106								M15	51	0		M15	0	0		M15	260	12		M15	247	3
										M16	1	0		M16	0	0		M16	331	0		M16	0	0
										M17	0	0		M17	0	0		M17	384	19		M17	0	65
										M18	38	0		M18	0	0		M18	172			M18	151	79
										M19	25	0		M19	0	0		M19	0			M19	61	22
										M20	73	0		M20	0	0		M20	507			M20		9
										M21	47	0		M21	0	0		M21	389
										M22	61	0		M22	0			M22	213
										M23		0		M23	0			M23	319
										M24		0
										M25		0
										M26		0
										M27		0
										M28
											Control	ATQ_6m-12hdi			Control	ATQ_6m-12hdi			Control	ATQ_6m-12hdi			Control	ATQ_6m-12hdi
										Mean	42.5	0		Mean	0	0		Mean	258.565	32.5882		Mean	99.7368	31.75
										%Inibition (TRA)		100		%Inibition (TRA)		0		%Inibition (TRA)		87.3965		%Inibition (TRA)		68.1662
										Prevalence	95.4545	0		Prevalence	0	0		Prevalence	91.3043	64.7059		Prevalence	89.4737	85
										% prev inibition (TBA)		100		% prev inibition (TBA)		0		% prev inibition (TBA)		29.1317		% prev inibition (TBA)		5
Transmission reducing activity (TRA)		ATQ_Blood	ATQ_Blood_spz	MQ-Blood	MQ-Blood_spz						Experiment 1				Experiment 2				Experiment 3				Experiment 1				Experiment 2				Experiment 3
											ATQ_Blood				ATQ_Blood				ATQ_Blood				MQ-Blood				MQ-Blood				MQ-Blood
Expt 1		100	100	53.3202	-19.0403						13889				13892				13919				13889				13919				14022
Expt 2		100	100	-15.9889	46.4787					N of mosquitoes	Control	ATQ_Blood		N of mosquitoes	Control	ATQ_Blood		N of mosquitoes	Control	ATQ_Blood		N of mosquitoes	Control	MQ-60m		N of mosquitoes	Controle	MQ-60m		N of mosquitoes	Control	MQ-60m
Expt 3		100	99.5893	66.2844	64.28					M1	67	0		M1	24	0		M1	101	0		M1	67	30		M1	101	111		M1	31	23
Expt 4										M2	69	0		M2	15	0		M2	83	0		M2	69	50		M2	83	67		M2	24	27
										M3	114	0		M3	49	0		M3	34	0		M3	114	33		M3	34	89		M3	7	1
Mean		100	99.8631	34.5386	30.5728					M4	91	0		M4	44	0		M4	62	0		M4	91	41		M4	62	204		M4	27	5
										M5	56	0		M5	40	0		M5	75	0		M5	56	30		M5	75	88		M5	12	16
										M6	0	0		M6	39	0		M6	140	0		M6	0	47		M6	140	142		M6	26	6
										M7	79	0		M7	71	0		M7	83	0		M7	79	13		M7	83	55		M7	59	6
Transmission blocking activity (TBA)		ATQ_Blood	MQ-Blood							M8	55	0		M8	38	0		M8	88	0		M8	55	41		M8	88	58		M8	23	10
										M9	65	0		M9	60	0		M9	86	0		M9	65	36		M9	86	96		M9	24	4
Expt 1		100	-3.44828							M10	89	0		M10	25	0		M10	63	0		M10	89	33		M10	63	33		M10	23	11
Expt 2		100	0							M11	39	0		M11	37	0		M11	56	0		M11	39	51		M11	56	162		M11	60	2
Expt 3		100	6.66667							M12	76	0		M12	21	0		M12	44	0		M12	76	33		M12	44	67		M12	30	1
Expt 4										M13	86	0		M13	30	0		M13	23	0		M13	86	30		M13	23	79		M13	22	8
										M14	72	0		M14	45	0		M14	68	0		M14	72	37		M14	68	68		M14	25	21
Mean		100	1.0728							M15	65	0		M15	18	0		M15	84	0		M15	65	47		M15	84	44		M15	21	0
										M16	92	0		M16	30	0		M16	80	0		M16	92	42		M16	80	102		M16	26	13
										M17	8	0		M17	24	0		M17	78	0		M17	8	25		M17	78	94		M17	23	11
										M18	70	0		M18	28	0		M18	65	0		M18	70	21		M18	65	45		M18	64	12
										M19	33	0		M19	34	0		M19	94	0		M19	33	15		M19	94	99		M19	26	14
										M20	70	0		M20	49	0		M20	49	0		M20	70	11		M20	49	42		M20	30	21
										M21	119	0		M21	27	0		M21	67	0		M21	119	28		M21	67	114		M21	25	10
										M22	71	0		M22	40	0		M22	96	0		M22	71	29		M22	96	30		M22	27	4
										M23	126	0		M23	43	0		M23	51	0		M23	126	26		M23	51	79		M23	35	18
										M24	76	0		M24	19	0		M24	71	0		M24	76	39		M24	71	97		M24	3	0
										M25	67	0		M25	31	0		M25	22	0		M25	67	29		M25	22	54		M25	18	10
										M26	35	0		M26	48	0		M26	135	0		M26	35	16		M26	135	89		M26	71	11
										M27	46	0		M27	48	0		M27	76	0		M27	46	6		M27	76	37		M27	29	12
										M28	42	0		M28	20	0		M28	59	0		M28	42	12		M28	59	92		M28	43	2
										M29	73	0		M29	26	0		M29	60	0		M29	73	48		M29	60	73		M29	22	14
										M30	82	0		M30	17	0		M30	71	0		M30	82	50		M30	71	100		M30	16	1
											Control	ATQ_Blood			Control	ATQ_Blood			Control	ATQ_Blood			Control	MQ-Blood			Control	MQ-Blood			Control	MQ-Blood
										Mean	67.7667	0		Mean	34.6667	0		Mean	72.1333	0		Mean	67.7667	31.6333		Mean	72.1333	83.6667		Mean	29.0667	9.8
										%Inibition (TRA)		100		%Inibition (TRA)		100		%Inibition (TRA)		100		%Inibition (TRA)		53.3202		%Inibition (TRA)		-15.9889		%Inibition (TRA)		66.2844
										Prevalence	96.6667	0		Prevalence	100	0		Prevalence	100	0		Prevalence	96.6667	100		Prevalence	100	100		Prevalence	100	93.3333
										% prev inibition (TBA)		100		% prev inibition (TBA)		100		% prev inibition (TBA)		100		% prev inibition (TBA)		-3.44828		% prev inibition (TBA)		0		% prev inibition (TBA)		6.66667
											Experiment 1				Experiment 2				Experiment 3				Experiment 1					Experiment 2					Experiment 3
											ATQ_Blood_spz				ATQ_Blood_spz				ATQ_Blood_spz				MQ-Blood_spz					MQ-Blood_spz					MQ-Blood_spz
											13889				13892				13919				13889					13919					14022
										N of salivary glands	Control	ATQ_Blood		N of salivary glands	Control	ATQ_Blood		N of salivary glands	Control	ATQ_Blood		N of salivary glands	Control		MQ-Blood_spz		N of salivary glands	Control		MQ-Blood_spz		N of salivary glands	Control		MQ-Blood_spz
										SG1	4720	0		SG1	6880	0		SG1	6720	0		SG1	24640	SG1	23920		SG1	6720	SG1	3520		SG1	4000	SG1	2400
										SG1	4720	0		SG1	6880	0		SG1	6720	0		SG1	24640	SG1	23920		SG1	6720	SG1	3520		SG1	4000	SG1	2400
										SG1	4720	0		SG1	6880	0		SG1	6720	0		SG1	24640	SG1	23920		SG1	6720	SG1	3520		SG1	4000	SG1	2400
										SG1	4720	0		SG1	6880	0		SG1	6720	0		SG1	24640	SG1	23920		SG1	6720	SG1	3520		SG1	4000	SG1	2400
										SG1	4720	0		SG1	6880	0		SG1	6720	0		SG2	8500	SG2	4320		SG1	6720	SG1	3520		SG1	4000	SG1	2400
										SG2	640	0		SG2	22480	0		SG2	24800	0		SG2	8500	SG2	4320		SG2	24800	SG2	7680		SG2	14800	SG2	880
										SG2	640	0		SG2	22480	0		SG2	24800	0		SG2	8500	SG2	4320		SG2	24800	SG2	7680		SG2	14800	SG2	880
										SG2	640	0		SG2	22480	0		SG2	24800	0		SG2	8500	SG2	4320		SG2	24800	SG2	7680		SG2	14800	SG2	880
										SG2	640	0		SG2	22480	0		SG2	24800	0		SG3	10800	SG3	4320		SG2	24800	SG2	7680		SG2	14800	SG2	880
										SG2	640	0		SG2	22480	0		SG2	24800	0		SG3	10800	SG3	26560		SG2	24800	SG2	7680		SG2	14800	SG2	880
										SG3	10240	0		SG3	6240	0		SG3	5200	66.6667		SG3	10800	SG3	26560		SG3	5200	SG3	8480		SG3	1680	SG3	1360
										SG3	10240	0		SG3	6240	0		SG3	5200	66.6667		SG3	10800	SG3	26560		SG3	5200	SG3	8480		SG3	1680	SG3	1360
										SG3	10240	0		SG3	6240	0		SG3	5200	66.6667		SG3	10800	SG3	26560		SG3	5200	SG3	8480		SG3	1680	SG3	1360
										SG3	10240	0		SG3	6240	0		SG3	5200	66.6667		SG4	7200	SG3	26560		SG3	5200	SG3	8480		SG3	1680	SG3	1360
										SG3	10240	0		SG3	6240	0		SG3	5200	66.6667		SG4	7200	SG4	3040		SG3	5200	SG3	8480		SG3	1680	SG3	1360
										SG4	24640	0		SG4	2000	0		SG4	30960	200		SG4	7200	SG4	3040		SG4	30960	SG4	11520		SG4	6160	SG4	2480
										SG4	24640	0		SG4	2000	0		SG4	30960	200		SG4	7200	SG4	3040		SG4	30960	SG4	11520		SG4	6160	SG4	2480
										SG4	24640	0		SG4	2000	0		SG4	30960	200		SG4	7200	SG4	3040		SG4	30960	SG4	11520		SG4	6160	SG4	2480
										SG4	24640	0		SG4	2000	0		SG4	30960	200		SG5	1733.33	SG4	3040		SG4	30960	SG4	11520		SG4	6160	SG4	2480
										SG4	24640	0		SG4	2000	0		SG4	30960	200		SG5	1733.33	SG5	13800		SG4	30960	SG4	11520		SG4	6160	SG4	2480
										SG5	8500	0		SG5	7360	0		SG5	25200	66.6667		SG5	1733.33	SG5	13800		SG5	25200	SG5	3066.67		SG5	4400	SG5	4720
										SG5	8500	0		SG5	7360	0		SG5	25200	66.6667				SG5	13800		SG5	25200	SG5	3066.67		SG5	4400	SG5	4720
										SG5	8500	0		SG5	7360	0		SG5	25200	66.6667				SG5	13800		SG5	25200	SG5	3066.67		SG5	4400	SG5	4720
										SG5	8500	0		SG5	7360	0		SG5	25200	66.6667				SG6	5066.67		SG5	25200	SG5	3066.67		SG5	4400	SG5	4720
										SG6	10800	0		SG5	7360	0		SG5	25200	66.6667				SG6	5066.67		SG5	25200	SG5	3066.67		SG5	4400	SG5	4720
										SG6	10800	0		SG6	22480	0		SG6	35840	160				SG6	5066.67		SG6	35840	SG5	3066.67		SG6	6000	SG6	640
										SG6	10800	0		SG6	22480	0		SG6	35840	160							SG6	35840	SG6	13920		SG6	6000	SG6	640
										SG6	10800	0		SG6	22480	0		SG6	35840	160							SG6	35840	SG6	13920		SG6	6000	SG6	640
										SG6	10800	0		SG6	22480	0		SG6	35840	160							SG6	35840	SG6	13920		SG6	6000	SG6	640
										SG7	7200	0		SG6	22480	0		SG6	35840	160							SG6	35840	SG6	13920		SG6	6000	SG6	640
										SG7	7200	0		SG7	13000	0		SG7	23066.7	333.333							SG7	23066.7	SG6	13920		SG7	4666.67	SG7	400
										SG7	7200	0		SG7	13000	0		SG7	23066.7	333.333							SG7	23066.7	SG7	34720		SG7	4666.67	SG7	400
										SG7	7200	0		SG7	13000			SG7	23066.7	333.333							SG7	23066.7	SG7	34720		SG7	4666.67	SG7	400
										SG7	7200	0		SG7	13000			SG8	0	0							SG8	0	SG7	34720				SG7	400
										SG8	1733.33	0		SG8	5200			SG8	0	0							SG8	0	SG7	34720				SG7	400
										SG8	1733.33	0		SG8	5200			SG8	0	0									SG7	34720				SG8	4560
										SG8	1733.33	0		SG8	5200			SG8	0	0									SG8	11400				SG8	4560
										SG8		0						SG8	0	0									SG8	11400				SG8	4560
																		SG9		0									SG8	11400				SG8	4560
																		SG9		0									SG8	11400				SG8	4560
																		SG9		0									SG9	4100				SG9	1680
																		SG9		0									SG9	4100				SG9	1680
																		SG9		0									SG9	4100
																		SG10		0									SG9	4100
																		SG10		0
											Control	ATQ - Blood			Control	ATQ - Blood			Control	ATQ - Blood			Control		MQ-Blood			Control		MQ-Blood			Control		MQ-Blood
										Mean	8929.73	0		Mean	10940.5	0		Mean	18757.9	77.037		Mean	10845.7		12910.8		Mean	20365.7		10900		Mean	6036.36		2156.19
										%Inibition (TRA)		100		%Inibition (TRA)		100		%Inibition (TRA)		99.5893		%Inibition (TRA)			-19.0403		%Inibition (TRA)			46.4787		%Inibition (TRA)			64.28
[truncated: 42 more columns]

## Sheet: Supp Table S1B
Supplementary Table S1: Data from each Direct Membrane Feeding Assays (DMFA)
						Engorgement % (n/N			Survival %			Prevalence % (n positive/n dissected)			Median of oocysts (min-max)			Median of sporozoites (min-max)
Exp	ID	Group	Asexual parasites/μL	Gametocytes/μL	Mosquito generation	Control	Compound	p-value	Control	Compound	p-value	Control	Compound	p-value	Control	Compound	p-value	Control	Compound	p-value	% TRA	% TBA	Notes
Exp1	9799	ATQ_60m	3.51	270	F42	29.41 (5/17)	20 (5/25)	0,4821	80	100	0.3173	100 (4/4)	0 (0/5)	0.0027**	11 (5-25)	0	0.0079**	-	-	-	100	100	number of mosquitoes
Exp2	10372	ATQ_60m	-	-	F45	63.64 (14/22)	65.38 (17/26)	0,8996	92857	100	0.2705	100 (13/13)	0 (0/17)	<0.0001****	3 (1-6)	0	<0.0001****	-	-	-	100	100
Exp3	10384	ATQ_60m	5.52	1.2	F42	60 (18/30)	31.82 (7/22)	0,0445*	72222	85714	0.5529	92.31 (12/13)	0 (0/6)	0.0001***	22.5 (1-84)	0	0,0001***	-	-	-	100	100
Exp4	10900	ATQ_60m	3.63	150	F47	96 (24/25)	100 (25/25)	0,3124	100	92	0.1615	95.83 (23/24)	52.17 (12/23)	0.0006***	132 (1-235)	1 (1-90)	<0.0001****	-	-	-	92.98	42.11	Outline
Exp5	10361	ATQ_60m	600	0	F45	76 (19/25)	80 (20/25)	0,7328	84211	95	0.3011	87.5 (14/16)	0 (0/18)	<0.0001****	3 (1-7)	0	<0.0001****	-	-	-	100	100
Exp6	11052	ATQ_60m	3.36	0	F44	80 (20/25)	88 (22/25)	0,4404	90	90909	0.9119	33.33 (6/18)	0 (0/20)	0.0049**	3 (1-4)	0	<0.0001****	-	-	-	100	100	media of oocysts < 2.5
Exp7	3480	ATQ_60m	1.8	200	F51	72 (18/25)	76 (19/25)	0,74711	100	72222	0.0175*	94.44 (17/18)	0 (0/14)	<0.0001****	14 (1-71)	0	<0.0001****	-	-	-	100	100
Exp8	11791	ATQ_60m	2.32	720	F51	72 (18/25)	73.08 (19/26)	0,9313	88889	100	0.1406	13.33 (2/15)	0 (0/19)	0.1009	4 (1-7)	0	0.0048**	-	-	-	100	100	media of oocysts < 2.5
Exp9	11792	ATQ_60m	69.52	360	F51	64 (16/25)	68 (17/25)	0,7653	100	93750	0.3173	68.75 (11/16)	0 (0/16)	<0.0001****	6 (1-129)	0	<0.0001****	-	-	-	100	100
Exp1	11139	CQ_60m	8460	210	F47	89.29 (25/28)	96.43 (27/28)	0,6110	96	100	0.2987	100 (24/24)	96.30 (26/27)	0.341	203.5 (7-562)	224.5 (88-402)	0.4909	-	-	-	-3.88	3.70
Exp2	10844	CQ_60m	12.42	1.08	F48	80 (20/25)	100 (29/29)	0,0115*	90	86207	0.7035	88.89 (16/18)	100 (25/25)	0.0879	200 (2-501)	169 (7-299)	0.2855	-	-	-	14.95	-12.5
Exp3	11142	CQ_60m	4.23	120	F47	84 (21/25)	92 (23/25)	0,3841	100	91304	0.1718	90.48 (19/21)	95.24 (20/21)	0.5491	78 (22-215)	79 (51-126)	0.917	-	-	-	4.43	-5.6
Exp1	11153	MQ_60m	17.19	990	F47	92 (23/25)	80 (20/25)	0,2214	78261	85	0.5932	100 (18/18)	94.12 (16/17)	0.2965	266 (53-446)	185.5 (4-340)	0.1895	-	-	-	27.94	5.88
Exp2	3035	MQ_60m	2.16	240	F47	100 (28/28)	100 (29/29)	-	89286	89655	0.9705	96 (24/25)	96.15 (25/26)	0.9774	194.5 (1-363)	153 (1-477)	0.1749	-	-	-	21.09	-0.16
Exp3	11195	MQ_60m	3.33	330	F46	84 (21/25)	72 (18/25)	0,3057	95238	94444	0.8971	100 (20/20)	100 (17/17)	-	203 (21-457)	70 (15-132)	<0.0001****	-	-	-	64.68	0
Exp1	11837	NCG_60m	4.6	120	F55	86,67 (26/30)	92 (23/25)	0,7800	88462	100	0.8128	94.74 (18/19)	95.65 (22/23)	0.8897	87 (16-244)	65.5 (19-151)	0.0055**	-	-	-	30.61	-127.17
Exp2	10638	NCG_60m	4.92	0	F55	68 (17/25)	92 (23/25)	0,0339*	100	95652	0.3899	88.24 (15/17)	77.27 (17/22)	0.3764	3 (1-112)	2 (1-13)	0.5864	-	-	-	72.51	12.42
Exp3	11949	NCG_60m	12.12	760	F55	64 (16/25)	64 (16/25)	>0,9999	100	87,5	0.1506	100 (16/16)	92.86 (13/14)	0.2769	178.5 (89-345)	221 (112-362)	0.1207	-	-	-	-15.14	7.14
Exp1	9565	PQ_60m	-	-	F45	88 (22/25)	85.19 (23/27)	0,7664	77273	82609	0.6033	100 (13/13)	94.44 (17/18)	>0.999	40 (1-121)	44 (2-114)	0.4383	-	-	-	-19.99	5.56
Exp2	6193	PQ_60m	6.39	120	F45	88.46 (23/26)	88.89 (24/27)	0,9609	86957	83333	0.7383	88.89 (16/18)	90 (18/20)	>0.999	21.5 (1-59)	31 (1-108)	0.0925	-	-	-	-63.44	1.25
Exp3	10480	PQ_60m	2.1	0	F46	84 (21/25)	92 (23/25)	0,3841	85714	91304	0.5409	88.89 (16/18)	95 (19/20)	0.5946	5 (1-21)	8 (1-15)	0.5599	-	-	-	-8	-6.88
Exp1	10561	TQ_60m	-	-	F46	88.89 (24/27)	100 (25/25)	0,0860	95833	96	0.9767	100 (21/21)	91.67 (22/24)	0.1760	65 (1-132)	65 (15-121)	0.3756	-	-	-	21.69	8.3
Exp2	10054	TQ_60m	4.14	90	F46	68 (17/25)	64 (16/25)	0,7653	94118	93750	0.9653	93.75 (15/16)	100 (14/14)	0.3414	17 (2-45)	28.5 (12-77)	0.0298	-	-	-	-85.95	-6.67
Exp3	8079	TQ_60m	41.13	930	F46	76 (19/25)	52 (13/25)	0,0771	73684	84615	0.4595	100 (11/11)	100 (11/11)	-	263 (6-421)	301 (3-552)	0.3653	-	-	-	-13.52	0
Exp1	10680	ATQ_6m.	-	-	F46	76 (19/25)	64 (16/25)	0,3545	94737	81250	0.2303	41.18 (7/17)	0 (0/13)	0.0082 **	2 (1-19)	0	<0.0001****	-	-	-	100	100	Prevalence < 60% and media of oocysts < 2.5
Exp2	10405	ATQ_6m.	15.84	30	F46	52 (13/25)	52 (13/25)	>0,9999	92308	100	0.3173	90.91 (10/11)	23.08 (3/13)	0.0009***	44.5 (19-95)	2 (1-12)	0.007**	-	-	-	97.30	74.62
Exp3	10685	ATQ_6m.	1.32	0	F46	64 (16/25)	60 (15/25)	0,7708	93,75	100	0.3329	93.33 (14/15)	40 (6/15)	0,0019**	11.5 (1-26)	1 (1-2)	0.0018**	-	-	-	95.68	57.14
Exp4	10900	ATQ_6m.	3.63	150	F47	76 (19/25)	96 (24/25)	0,0416*	84211	87,5	0.8329	93.75 (15/16)	90.48 (19/21)	0.7178	66 (1-169)	39 (2-106)	0.2116	-	-	-	38.87	3.49	Outline
Exp5	10361	ATQ_6m.	600	0	F45	68 (17/25)	96 (24/25)	0,0100**	29412	87,5	0.0003***	20 (1/5)	0 (0/20)	0.0412*	-	-	-	-	-	-	100	100	Prevalence < 60% and media of oocysts < 2.5
Exp6	11052	ATQ_6m.	3.36	0	F44	100 (25/25)	100 (25/25)	-	92	96	0.5555	56.52 (13/23)	14.29 (3/21)	0.0036**	6 (2-35)	1 (1-2)	0.0107*	-	-	-	95.79	74.73	Prevalence < 60%
Exp7	9883	ATQ_6m.	8.7	30	F44	64 (16/25)	80 (20/25)	0,2077	100	100	>0.9999	93.78 (15/16)	25.00 (5/20)	<0.0001****	10 (1-73)	1 (1-3)	0.0195*	-	-	-	97.40	73.33
Exp8	11268	ATQ_6m.	13.98	750	F50	96 (24/25)	80 (20/25)	0,0817	100	91667	0.1919	0 (0/24)	0 (0/24)	-	0	0	>0.9999	-	-	-	0	0	negative control
Exp9	11269	ATQ_6m.	6.87	90	F50	92 (23/25)	96 (24/25)	0,5515	95652	95833	0.988	100 (22/22)	39.13 (9/23)	<0.0001****	278 (126-567)	4.5 (2-34)	<0.0001****	-	-	-	98.30	60.97
Exp10	11270	ATQ_6m.	2.52	120	F50	50 (30/30)	76 (19/25)	0,0271*	96667	100	0.4261	96.55 (28/29)	0 (0/19)	<0.0001****	49.5 (0-89)	0	<0.0001****	-	-	-	100	100
Exp11	11389	ATQ_6m.	10.14	180	F50	95.15 (25/26)	90.91 (20/25)	0,4545	96	95	0.860	50 (12/24)	0 (0/19)	0.0003***	1.5 (1-13)	0	<0.0001****	-	-	-	100	100	Prevalence < 60% and media of oocysts < 2.5
Exp12	11688	ATQ_6m.	-	-	F50	64 (16/25)	60 (15/25)	0,7708	93,75	93333	0.963	0 (0/15)	0 (0/14)	-	0	0	>0.9999	-	-	-	0	0	negative control
Exp13	11099	ATQ_6m.	4.28	40	F52	76 (19/25)	64 (16/25)	0,3545	100	93333	0.2604	94.74 (18/19)	13.33 (2/15)	<0.0001****	46 (10-102)	9.5 (3-16)	0.0211*	-	-	-	97.29	85.19
Exp14	11318	ATQ_6m.	8.12	80	F52	76 (19/25)	64 (16/25)	0,3545	89474	93,75	0.6407	100 (17/17)	33.33 (5/15)	<0.0001****	50 (2-117)	3 (1-17)	0.0016**	-	-	-	96.46	66.67
Exp15_spz	15072	ATQ_6m.	7.04	0	F80	50 (40/80)	46.25 (37/80)	0,6350	87237	94444	0.3546	100 (20/20)	10.53 (2/19)	<0.0001****	116 (10-252)	1 (1-1)	0.0087**	8,067 (1,867-49,733)	266.7 (266.7-266.7)	0.0015**	99.91	89.47
Exp16_spz	10099	ATQ_6m.	8.84	288	F80	81.25 (65/80)	71.25 (57/80)	0,1372	71538	75188	0.7646	95 (19/20)	5 (1/20)	<0.0001****	17.5 (0-93)	0 (0-1)	<0.0001****	7,100 (1,000-15,600)	100 (100-933.3)	<0.0001****	99.79	94.74
Exp1	11689	ATQ_6m. (24h.a.i)	3.24	150	F50	100 (28/28)	96.30 (26/27)	0,3041	92857	92308	0.9008	100 (26/26)	41.67 (10/24)	<0.0001****	179 (43-319)	10 (1-54)	<0.0001****	-	-	-	96.06	58.33
Exp2	11691	ATQ_6m. (24h.a.i)	1.86	60	F50	72 (18/25)	76 (19/25)	0,7471	94444	100	0.3042	100 (17/17)	15.79 (3/19)	<0.0001****	57 (22-113)	2 (1-5)	0.0018**	-	-	-	99.29	84.21
Exp3	10064	ATQ_6m. (24h.a.i)	4.83	60	F50	76 (19/25)	76 (19/25)	>0,9999	100	100	>0.9999	100 (19/19)	0 (0/19)	<0.0001****	23 (1-55)	0	<0.0001****	-	-	-	100	100
Exp1	11309	ATQ_6m. (12h.d.i.)	8.04	420	F50	92 (23/25)	100 (27/27)	0,1339	95652	100	0.2786	95.45 (21/22)	0 (0/27)	<0.0001****	49 (1-75)	0	<0.0001****	-	-	-	100	100
Exp2	11688	ATQ_6m. (12h.d.i.)	-	-	F50	100 (25/25)	88 (22/25)	0,0740	92	90909	0.9213	0 (0/23)	0 (0/21)	-	0	0	>0.9999	-	-	-	0	0	negative control
Exp3	10517	ATQ_6m. (12h.d.i.)	12.72	1.8	F52	92 (23/25)	88 (22/25)	0,6374	100	86364	0.0697	91.3 (21/23)	64.71 (11/17)	0.0376*	286 (103-507)	19 (1-166)	<0.0001****	-	-	-	87.40	29.13
Exp4	11743	ATQ_6m. (12h.d.i.)	15.92	360	F52	80 (20/25)	88 (22/25)	0,4404	95	90909	0.6119	89.47 (17/19)	85 (17/20)	0.6762	111 (2-247)	31 (2-88)	0.0001***	-	-	-	68.17	5.00
Exp1	13889	DMFA_blood+ATQ	13.4	0	F69	96.25 (77/80)	95 (76/80)	0,6991	82.895	85.197	0.8235	96.67 (29/30)	0 (0/30)	<0.0001****	70 (8-126)	0	<0.0001****	8,500 (640-24,640)	0	<0.0001****	100	100
Exp2	13892	DMFA_blood+ATQ	11.28	440	F69	93.75 (75/80)	82.5 (66/80)	0,0278*	88.281	92.562	0.3404	100 (30/30)	0 (0/30)	<0.0001****	32.5 (15-71)	0	<0.0001****	7,360 (2000-22,480)	0	<0.0001****	100	100
Exp3	13919	DMFA_blood+ATQ	8.24	360	F67	96.25 (77/80)	95 (76/80)	0,6991	91.853	87.907	0.6186	100 (30/30)	0 (0/30)	<0.0001****	71 (22-140)	0	<0.0001****	24,800 (5,200-35,840)	160 (66.67-333.3)	<0.0001****	100	100
Exp1	13889	DMFA_blood+MQ	13.4	0	F67	96.25 (77/80)	98.75 (79/80)	0,3112	82.895	88.608	0.3733	96.67 (29/30)	100 (30/30)	0.3132	70 (8-126)	31.5 (6-51)	<0.0001****	8,500 (640-24,640)	5,200 (2,320-57,600)	0.3045	53.32	-3.45
Exp2	13919	DMFA_blood+MQ	8.24	360	F67	96.25 (77/80)	95 (76/80)	0,6991	91.853	92.827	0.9263	100 (30/30)	100 (30/30)	-	71 (22-140)	83.5 (30-204)	0.2091	24,800 (5,200-35,840)	8,480 (3,067-34,720)	0.0003***	-15.99	0
Exp3	14022	DMFA_blood+MQ	7.88	1.2	F70	98.75 (79/80)	100 (112/112)	0.4167	74.75	74.628	0.7236	100 (30/30)	93.33 (28/30)	0.1503	25.5 (3-71)	10.5 (1-27)	<0.0001****	4,667 (1,680-14,800)	1,680 (400-4,720)	<0.0001****	66.28	6.67
Prev.= Prevalence
60m. = 60 min
ATQ: atovaquone
CQ: chloroquine
PQ: primaquine
TQ: tafenoquine
NCG: nanchangmycin
MQ: mefloquine

## Sheet: Supp Table S1C
	Table S1C: Summary data from Direct Membrane Feeding Assays (DMFA)
	parasitemia mean		Survival %			Prevalence % (n positive/n dissected)			Median of oocysts (min-max)			Median of sporozoites (min-max)
Group	Asexual parasites/μL	Gametocytes/μL	Control	Compound	p-value	Control	Compound	p-value	Control	Compound	p-value	Control	Compound	p-value	% TRA	% TBA	Notes	Number of Biological repetions
ATQ_60m	16.19	406	88889	90361	0.7649	88.75 (71/80)	0 (0/76)	<0.0001****	6 (1-129)	0	<0.0001****	-	-	-	100	100		6
CQ_60m	4.644	470	95455	92405	0.4524	93.65 (59/63)	97.26 (71/73)	0.3067	135 (2-562)	128 (7-402)	0.7328	-	-	-	5.17	-4.69		3
MQ_60m	7.56	520	87,5	89552	0.7283	98.41 (62/63)	96.67 (58/60)	0.5303	207 (1-457)	125.5 (1-477)	0.0002***	-	-	-	37.90	1.91		3
NCG_60m	7.213	293	94915	91667	0.5036	94.23 (49/52)	88.14 (52/59)	0.2630	89 (1-345)	55.5 (1-362)	0.1931	-	-	-	29.37	-35.87		3
PQ_60m	4.245	60	83330	85700	0.6538	91.84 (45/49)	93.10 (54/58)	>0.9999	14 (1-121)	25.5 (1-114)	0.0859	-	-	-	-30.47	-0.86		3
TQ_60m	22.635	510	88333	92593	0.438	97.92 (47/48)	95.92 (47/49)	0.5698	54 (1-421)	59 (3-552)	0.5658	-	-	-	-25.93	0.56		3
ATQ_6m.	6.807	56	95588	97541	0.3921	96.12 (124/129)	25.00 (30/120)	<0.0001****	47.5 (1-527)	2.5 (1-34)	<0.0001****	-	-	-	97.49	73.97		7
ATQ_6m._spz	7.94	144	76707	82562	0.849	97.50 (39/40)	7.69 (3/39)	<0.0001****	67 (1-252)	1 (1-1)	0.0015**	7,100 (1,00-49,733)	266.7 (100-933.3)	<0.0001****	99.85	92.11		2
ATQ_6m. (24h.a.i)	3.31	90	95385	96667	0.7258	100 (62/62)	23,21 (13/56)	<0.0001****	62 (1-319)	5 (1-54)	<0.0001****	-	-	-	98.45	80.85		3
ATQ_6m. (12h.d.i.)	10.38	1.11	98462	92958	0.1167	92.19 (59/64)	43.75 (28/64)	<0.0001****	110 (1-507)	25.5 (1-166)	<0.0001****	-	-	-	85.19	44.71		3
ATQ+Blood	12.34	220	87510	88211	0.6521	98.89 (89/90)	0 (0/90)	<0.0001****	60 (8-140)	0	<0.0001****	10,240 (1,733-35,840)	160 (66.67-333.3)	<0.0001****	100	100		3
MQ+Blood	10.82	180	82764	83539	0.6946	98.89 (89/90)	97.78 (88/90)	0.5606	60 (3-140)	31.5 (1-204)	0.0004***	6,720 (640-35,840)	4,560 (400-57,600)	0.0005***	34.54	1.07		3
Prev.= Prevalence
60m. = 60 min
ATQ: atovaquone
CQ: chloroquine
PQ: primaquine
TQ: tafenoquine
NCG: nanchangmycin
MQ: mefloquine
